# Supplementary material for: Fluoroscopy-Free Pulmonary Vein Isolation in Patients with Atrial Fibrillation and a Patent Foramen Ovale Using Solely an Electroanatomic Mapping System
Source: PLoS One. 2016 Jan 28;11(1):e0148059. doi: 10.1371/journal.pone.0148059 (PMC4731206; doi:10.1371/journal.pone.0148059)
Supplement: S1 Data — Abbreviations according to manuscript. (XLSX) [file pone.0148059.s001.xlsx]

## Sheet: Tabelle1
nr	paroxysmal AF	recurrence	male	Age [years]	BMI	Nikotin	Hypertension	Diabetes	KHK	CHADS-VASC	radiation duration [min]	dose	duration [min]	Stick-Map (RA) [min]	Stick-Map (LA) [min]	Map RA [min]	Map LA [min]	Map overall [min]	Ablation [min]	RF duration	EF	LA
1	0	0	0	69	23	0	0	0	0	2	0	0	138	20	49	9	20	29	90	1295	65	26
2	0	0	1	53	23	1	0	0	1	1	0	0	137	8	20	9	20	30	86	2288	57	33
3	1	0	1	50	22	0	0	0	0	0	0	0	130	13	32	12	21	35	57	1585	65	35
4	0	0	1	62	25	2	0	0	0	0	0	0	93	6	17	4	15	24	62	1520	66	41
5	0	0	1	57	33	2	1	0	0	1	0	0	174	13	24	5	22	30	136	2024	45	50
6	1	0	1	64	32	2	1	0	0	1	0	0	164	11	23	12	6	18	127	3314	60	37
7	0	0	1	72	23	1	1	1	1	4	0	0	85	8	19	9	19	30	46	658	55	32
8	1	1	1	65	30	0	1	0	0	2	4.5	535	117	12	33	8	16	37	60	1645	66	45
9	0	0	1	56	25	0	1	0	0	1	0	0	115	7	15	8	12	20	60	1026	49	40
10	1	0	0	70	22	0	0	0	0	2	0	0	121	8	29	20	22	51	71	1449	47	31
11	1	0	1	66	24	0	0	0	0	1	3.8	2380	95	6	30	8	6	14	51	1556	64	40
12	1	0	1	65	28	2	1	1	1	3	0	0	140	7	30	9	20	49	90	1386	63	39
13	1	1	1	73	25	1	0	0	0	1	0	0	123	8	16	8	11	27	88	1904	65	35
14	0	0	1	58	31	0	0	0	0	0	9.5	2883	70	10	28	10	13	23	40	1202	40	38
15	1	1	0	29	26	0	1	0	0	1	0	0	133	8	23	9	16	30	80	651	65	34
16	1	0	0	75	32	2	0	0	0	3	0	0	142	16	36	13	18	54	88	2145	66	41
17	1	1	1	57	18	1	0	0	0	0	0	0	73	12	20	4	20	26	31	3950	64	22
18	1	0	0	73	31	0	1	0	1	1	0	0	98	10	18	5	15	21	39	1284	65	40
19	0	0	1	74	21	0	0	0	0	1	0	0	99	12	27	4	7	13	74	2478	70	32
20	0	0	1	73	22	0	1	0	0	1	2.74	167.6	133	14	42	14	12	28	83	1775	68	45
21	1	0	1	52	30	0	0	1	0	0	0	0	195	7	29	19	14	33	152	2510	54	41
22	1	0	0	67	28	2	1	0	0	5	0	13	187	10	32	10	20	31	131	2525	51	44
23	1	0	1	62	25	2	1	0	0	0	0	0	202	8	17	4	15	20	170	2762	75	46
24	1	0	1	35	31	1	0	0	0	0	0	0	149	12	26	10	18	30	107	3310	64	37
25	1	1	1	49	22	0	0	0	0	0	0	0	94	6	12	5	15	21	59	1138	65	35
26	1	0	1	70	25	1	0	0	0	3	0	0	127	5	11	5	14	26	103	2440	60	40
27	0	0	1	48	28	2	0	0	0	0	0	0	167	9	18	4	15	24	117	2107	29	54
28	1	0	0	76	26	2	0	0	0	4	0	0	153	6	22	9	19	27	58	1724	63	40
29	1	1	1	54	21	1	0	0	0	0	0	0	73	7	14	7	13	20	46	1469	50	38
30	0	0	0	59	25	0	1	0	0	1	0	0	76	5	12	5	21	26	45	1318	64	43
